# Supplementary material for: The mouse gingiva and HIF-1α, a key gene of hypoxic environment, as tools for post-mortem time estimation
Source: PLoS One. 2024 Nov 15;19(11):e0311050. doi: 10.1371/journal.pone.0311050 (PMC11567532; doi:10.1371/journal.pone.0311050)
Supplement: S1 Table — Tables of all the data used for statistical analysis in qPCR, densitometry and mean fluorescence intensity. (XLSX) [file pone.0311050.s004.xlsx]

## Sheet: Fig. 2A
Data GraphPad Prism9
T0			T0,5			T2			T4			T8			T32			T100
mean	SD	n	mean	SD	n	mean	SD	n	mean	SD	n	mean	SD	n	mean	SD	n	mean	SD	n
1.05	0.04	15	0.7	0.46	15	1.45	0.76	15	1.83	1.22	15	1.43	0.68	15	1.07	1.07	15	0.52	0.36	15
Table Analyzed	Data 4
Data sets analyzed	A-G
ANOVA summary
F	5.432
P value	<0,0001
P value summary	****
Significant diff. among means (P < 0.05)?	Yes
R squared	0.2496
Brown-Forsythe test
F (DFn, DFd)
P value
P value summary
Are SDs significantly different (P < 0.05)?
Bartlett's test
Bartlett's statistic (corrected)	94.48
P value	<0,0001
P value summary	****
Are SDs significantly different (P < 0.05)?	Yes
ANOVA table	SS	DF	MS	F (DFn, DFd)	P value
Treatment (between columns)	18.7	6	3.117	F (6, 98) = 5,432	P<0,0001
Residual (within columns)	56.23	98	0.5737
Total	74.92	104
Data summary
Number of treatments (columns)	7
Number of values (total)	105
Number of families	1
Number of comparisons per family	21
Alpha	0.05
Tukey's multiple comparisons test	Mean Diff,	95,00% CI of diff,	Below threshold?	Summary	Adjusted P Value
T0 vs. T0,5	0.35	-0,4826 to 1,183	No	ns	0.8659	A-B
T0 vs. T2	-0.4	-1,233 to 0,4326	No	ns	0.7752	A-C
T0 vs. T4	-0.78	-1,613 to 0,05264	No	ns	0.0817	A-D
T0 vs. T8	-0.38	-1,213 to 0,4526	No	ns	0.8143	A-E
T0 vs. T32	-0.02	-0,8526 to 0,8126	No	ns	>0,9999	A-F
T0 vs. T100	0.53	-0,3026 to 1,363	No	ns	0.4747	A-G
T0,5 vs. T2	-0.75	-1,583 to 0,08264	No	ns	0.1062	B-C
T0,5 vs. T4	-1.13	-1,963 to -0,2974	Yes	**	0.0017	B-D
T0,5 vs. T8	-0.73	-1,563 to 0,1026	No	ns	0.1256	B-E
T0,5 vs. T32	-0.37	-1,203 to 0,4626	No	ns	0.8324	B-F
T0,5 vs. T100	0.18	-0,6526 to 1,013	No	ns	0.9948	B-G
T2 vs. T4	-0.38	-1,213 to 0,4526	No	ns	0.8143	C-D
T2 vs. T8	0.02	-0,8126 to 0,8526	No	ns	>0,9999	C-E
T2 vs. T32	0.38	-0,4526 to 1,213	No	ns	0.8143	C-F
T2 vs. T100	0.93	0,09736 to 1,763	Yes	*	0.0184	C-G
T4 vs. T8	0.4	-0,4326 to 1,233	No	ns	0.7752	D-E
T4 vs. T32	0.76	-0,07264 to 1,593	No	ns	0.0975	D-F
T4 vs. T100	1.31	0,4774 to 2,143	Yes	***	0.0001	D-G
T8 vs. T32	0.36	-0,4726 to 1,193	No	ns	0.8496	E-F
T8 vs. T100	0.91	0,07736 to 1,743	Yes	*	0.0228	E-G
T32 vs. T100	0.55	-0,2826 to 1,383	No	ns	0.4285	F-G
Test details	Mean 1	Mean 2	Mean Diff,	SE of diff,	n1	n2	q	DF
T0 vs. T0,5	1.05	0.7	0.35	0.2766	15	15	1.79	98
T0 vs. T2	1.05	1.45	-0.4	0.2766	15	15	2.045	98
T0 vs. T4	1.05	1.83	-0.78	0.2766	15	15	3.988	98
T0 vs. T8	1.05	1.43	-0.38	0.2766	15	15	1.943	98
T0 vs. T32	1.05	1.07	-0.02	0.2766	15	15	0.1023	98
T0 vs. T100	1.05	0.52	0.53	0.2766	15	15	2.71	98
T0,5 vs. T2	0.7	1.45	-0.75	0.2766	15	15	3.835	98
T0,5 vs. T4	0.7	1.83	-1.13	0.2766	15	15	5.778	98
T0,5 vs. T8	0.7	1.43	-0.73	0.2766	15	15	3.733	98
T0,5 vs. T32	0.7	1.07	-0.37	0.2766	15	15	1.892	98
T0,5 vs. T100	0.7	0.52	0.18	0.2766	15	15	0.9204	98
T2 vs. T4	1.45	1.83	-0.38	0.2766	15	15	1.943	98
T2 vs. T8	1.45	1.43	0.02	0.2766	15	15	0.1023	98
T2 vs. T32	1.45	1.07	0.38	0.2766	15	15	1.943	98
T2 vs. T100	1.45	0.52	0.93	0.2766	15	15	4.755	98
T4 vs. T8	1.83	1.43	0.4	0.2766	15	15	2.045	98
T4 vs. T32	1.83	1.07	0.76	0.2766	15	15	3.886	98
T4 vs. T100	1.83	0.52	1.31	0.2766	15	15	6.698	98
T8 vs. T32	1.43	1.07	0.36	0.2766	15	15	1.841	98
T8 vs. T100	1.43	0.52	0.91	0.2766	15	15	4.653	98
T32 vs. T100	1.07	0.52	0.55	0.2766	15	15	2.812	98
Compact letter display
T4	A
T2	A B
T8	A B
T32	A C
T0	A C
T0,5	B C
T100	C

## Sheet: Fig. 2Bb
Data ImageJ Gel Analysis
HIF/GAPDH	Gel 1	Gel 2	Gel 3
	Ajusted density			SD	Mean
Alive	1.13624	1.30135	1.41175	0.138656	1.28311
T0	1	1	1	0	1
T0,5	1.09039	0.785682	0.607021	0.244411	0.827699
T2	3.68892	4.74813	5.02847	0.706509	4.48851
T4	3.88396	4.4007	6.25436	1.24645	4.84634
T8	2.37361	1.36286	1.74105	0.510679	1.82584
T32	1.44248	1.03269	0.836729	0.309104	1.10397
T100	0.586347	0.308819	0.497761	0.141756	0.464309
Data GraphPad Prism9
Alive			T0			T0,5			T2			T4			T8			T32			T100
Gel 1	Gel 2	Gel 3	Gel 1	Gel 2	Gel 3	Gel 1	Gel 2	Gel 3	Gel 1	Gel 2	Gel 3	Gel 1	Gel 2	Gel 3	Gel 1	Gel 2	Gel 3	Gel 1	Gel 2	Gel 3	Gel 1	Gel 2	Gel 3
1.13624	1.30135	1.41175	1	1	1	1.09039	0.785682	0.607021	3.68892	4.74813	5.02847	3.88396	4.4007	6.25436	2.37361	1.36286	1.74105	1.44248	1.03269	0.836729	0.586347	0.308819	0.497761
Number of families	1
Number of comparisons per family	28
Alpha	0.05
Tukey's multiple comparisons test	Mean Diff,	95,00% CI of diff,	Below threshold?	Summary	Adjusted P Value
Alive vs. T0	0.2831	-1,300 to 1,866	No	ns	0.998	A-B
Alive vs. T0,5	0.4554	-1,127 to 2,038	No	ns	0.9685	A-C
Alive vs. T2	-3.205	-4,788 to -1,623	Yes	****	<0,0001	A-D
Alive vs. T4	-3.563	-5,146 to -1,980	Yes	****	<0,0001	A-E
Alive vs. T8	-0.5427	-2,126 to 1,040	No	ns	0.9244	A-F
Alive vs. T32	0.1791	-1,404 to 1,762	No	ns	0.9999	A-G
Alive vs. T100	0.8188	-0,7640 to 2,402	No	ns	0.6341	A-H
T0 vs. T0,5	0.1723	-1,411 to 1,755	No	ns	>0,9999	B-C
T0 vs. T2	-3.489	-5,071 to -1,906	Yes	****	<0,0001	B-D
T0 vs. T4	-3.846	-5,429 to -2,264	Yes	****	<0,0001	B-E
T0 vs. T8	-0.8258	-2,409 to 0,7570	No	ns	0.625	B-F
T0 vs. T32	-0.104	-1,687 to 1,479	No	ns	>0,9999	B-G
T0 vs. T100	0.5357	-1,047 to 2,119	No	ns	0.9289	B-H
T0,5 vs. T2	-3.661	-5,244 to -2,078	Yes	****	<0,0001	C-D
T0,5 vs. T4	-4.019	-5,601 to -2,436	Yes	****	<0,0001	C-E
T0,5 vs. T8	-0.9981	-2,581 to 0,5847	No	ns	0.409	C-F
T0,5 vs. T32	-0.2763	-1,859 to 1,307	No	ns	0.9983	C-G
T0,5 vs. T100	0.3634	-1,219 to 1,946	No	ns	0.991	C-H
T2 vs. T4	-0.3578	-1,941 to 1,225	No	ns	0.9918	D-E
T2 vs. T8	2.663	1,080 to 4,246	Yes	***	0.0005	D-F
T2 vs. T32	3.385	1,802 to 4,967	Yes	****	<0,0001	D-G
T2 vs. T100	4.024	2,441 to 5,607	Yes	****	<0,0001	D-H
T4 vs. T8	3.02	1,438 to 4,603	Yes	***	0.0001	E-F
T4 vs. T32	3.742	2,160 to 5,325	Yes	****	<0,0001	E-G
T4 vs. T100	4.382	2,799 to 5,965	Yes	****	<0,0001	E-H
T8 vs. T32	0.7219	-0,8610 to 2,305	No	ns	0.7556	F-G
T8 vs. T100	1.362	-0,2213 to 2,944	No	ns	0.1202	F-H
T32 vs. T100	0.6397	-0,9432 to 2,222	No	ns	0.8451	G-H
Test details	Mean 1	Mean 2	Mean Diff,	SE of diff,	n1	n2	q	DF
Alive vs. T0	1.283	1	0.2831	0.4572	3	3	0.8758	16
Alive vs. T0,5	1.283	0.8277	0.4554	0.4572	3	3	1.409	16
Alive vs. T2	1.283	4.489	-3.205	0.4572	3	3	9.915	16
Alive vs. T4	1.283	4.846	-3.563	0.4572	3	3	11.02	16
Alive vs. T8	1.283	1.826	-0.5427	0.4572	3	3	1.679	16
Alive vs. T32	1.283	1.104	0.1791	0.4572	3	3	0.5541	16
Alive vs. T100	1.283	0.4643	0.8188	0.4572	3	3	2.533	16
T0 vs. T0,5	1	0.8277	0.1723	0.4572	3	3	0.533	16
T0 vs. T2	1	4.489	-3.489	0.4572	3	3	10.79	16
T0 vs. T4	1	4.846	-3.846	0.4572	3	3	11.9	16
T0 vs. T8	1	1.826	-0.8258	0.4572	3	3	2.555	16
T0 vs. T32	1	1.104	-0.104	0.4572	3	3	0.3216	16
T0 vs. T100	1	0.4643	0.5357	0.4572	3	3	1.657	16
T0,5 vs. T2	0.8277	4.489	-3.661	0.4572	3	3	11.32	16
T0,5 vs. T4	0.8277	4.846	-4.019	0.4572	3	3	12.43	16
T0,5 vs. T8	0.8277	1.826	-0.9981	0.4572	3	3	3.088	16
T0,5 vs. T32	0.8277	1.104	-0.2763	0.4572	3	3	0.8546	16
T0,5 vs. T100	0.8277	0.4643	0.3634	0.4572	3	3	1.124	16
T2 vs. T4	4.489	4.846	-0.3578	0.4572	3	3	1.107	16
T2 vs. T8	4.489	1.826	2.663	0.4572	3	3	8.236	16
T2 vs. T32	4.489	1.104	3.385	0.4572	3	3	10.47	16
T2 vs. T100	4.489	0.4643	4.024	0.4572	3	3	12.45	16
T4 vs. T8	4.846	1.826	3.02	0.4572	3	3	9.343	16
T4 vs. T32	4.846	1.104	3.742	0.4572	3	3	11.58	16
T4 vs. T100	4.846	0.4643	4.382	0.4572	3	3	13.56	16
T8 vs. T32	1.826	1.104	0.7219	0.4572	3	3	2.233	16
T8 vs. T100	1.826	0.4643	1.362	0.4572	3	3	4.212	16
T32 vs. T100	1.104	0.4643	0.6397	0.4572	3	3	1.979	16
Compact letter display
T4	A
T2	A
T8	B
Alive	B
T32	B
T0	B
T0,5	B
T100	B

## Sheet: Fig. 3C
Data GraphPad Prism9
	Superficial layer			Basal layer			Chorion
	mean	SD	n	mean	SD	n	mean	SD	n
T0	41.0865	7.75113	30	38.0916	5.98987	30	10.8659	3.01085	30
T1,5	47.3284	9.14467	30	47.192	6.29514	30	21.4107	5.23296	30
T4	50.69	13.2226	30	50.9951	8.90529	30	22.7417	6.90639	30
T32	58.1302	5.08046	30	64.227	6.37365	30	33.6272	7.66411	30
Table Analyzed	HIF MFI 3 layers
Two-way ANOVA	Ordinary
Alpha	0.05
Source of Variation	% of total variation	P value	P value summary	Significant?
Interaction	0.7198	0.0442	*	Yes
Row Factor	21.43	<0,0001	****	Yes
Column Factor	58.73	<0,0001	****	Yes
ANOVA table	SS	DF	MS	F (DFn, DFd)	P value
Interaction	745.1	6	124.2	F (6, 348) = 2,183	P=0,0442
Row Factor	22182	3	7394	F (3, 348) = 130,0	P<0,0001
Column Factor	60788	2	30394	F (2, 348) = 534,3	P<0,0001
Residual	19798	348	56.89
Data summary
Number of columns (Column Factor)	3
Number of rows (Row Factor)	4
Number of values	360
Compare cell means regardless of rows and columns
Number of families	1
Number of comparisons per family	66
Alpha	0.05
Tukey's multiple comparisons test	Mean Diff,	95,00% CI of diff,	Below threshold?	Summary	Adjusted P Value
T0:Superficial layer vs. T0:Basal layer	2.995	-3,413 to 9,403	No	ns	0.929
T0:Superficial layer vs. T0:Chorion	30.22	23,81 to 36,63	Yes	****	<0,0001
T0:Superficial layer vs. T1,5:Superficial layer	-6.242	-12,65 to 0,1662	No	ns	0.0643
T0:Superficial layer vs. T1,5:Basal layer	-6.105	-12,51 to 0,3027	No	ns	0.0785
T0:Superficial layer vs. T1,5:Chorion	19.68	13,27 to 26,08	Yes	****	<0,0001
T0:Superficial layer vs. T4:Superficial layer	-9.604	-16,01 to -3,195	Yes	****	<0,0001
T0:Superficial layer vs. T4:Basal layer	-9.909	-16,32 to -3,500	Yes	****	<0,0001
T0:Superficial layer vs. T4:Chorion	18.34	11,94 to 24,75	Yes	****	<0,0001
T0:Superficial layer vs. T32:Superficial layer	-17.04	-23,45 to -10,64	Yes	****	<0,0001
T0:Superficial layer vs. T32:Basal layer	-23.14	-29,55 to -16,73	Yes	****	<0,0001
T0:Superficial layer vs. T32:Chorion	7.459	1,051 to 13,87	Yes	**	0.0083
T0:Basal layer vs. T0:Chorion	27.23	20,82 to 33,63	Yes	****	<0,0001
T0:Basal layer vs. T1,5:Superficial layer	-9.237	-15,64 to -2,829	Yes	***	0.0002
T0:Basal layer vs. T1,5:Basal layer	-9.1	-15,51 to -2,692	Yes	***	0.0003
T0:Basal layer vs. T1,5:Chorion	16.68	10,27 to 23,09	Yes	****	<0,0001
T0:Basal layer vs. T4:Superficial layer	-12.6	-19,01 to -6,190	Yes	****	<0,0001
T0:Basal layer vs. T4:Basal layer	-12.9	-19,31 to -6,495	Yes	****	<0,0001
T0:Basal layer vs. T4:Chorion	15.35	8,942 to 21,76	Yes	****	<0,0001
T0:Basal layer vs. T32:Superficial layer	-20.04	-26,45 to -13,63	Yes	****	<0,0001
T0:Basal layer vs. T32:Basal layer	-26.14	-32,54 to -19,73	Yes	****	<0,0001
T0:Basal layer vs. T32:Chorion	4.464	-1,944 to 10,87	No	ns	0.484
T0:Chorion vs. T1,5:Superficial layer	-36.46	-42,87 to -30,05	Yes	****	<0,0001
T0:Chorion vs. T1,5:Basal layer	-36.33	-42,73 to -29,92	Yes	****	<0,0001
T0:Chorion vs. T1,5:Chorion	-10.54	-16,95 to -4,137	Yes	****	<0,0001
T0:Chorion vs. T4:Superficial layer	-39.82	-46,23 to -33,42	Yes	****	<0,0001
T0:Chorion vs. T4:Basal layer	-40.13	-46,54 to -33,72	Yes	****	<0,0001
T0:Chorion vs. T4:Chorion	-11.88	-18,28 to -5,468	Yes	****	<0,0001
T0:Chorion vs. T32:Superficial layer	-47.26	-53,67 to -40,86	Yes	****	<0,0001
T0:Chorion vs. T32:Basal layer	-53.36	-59,77 to -46,95	Yes	****	<0,0001
T0:Chorion vs. T32:Chorion	-22.76	-29,17 to -16,35	Yes	****	<0,0001
T1,5:Superficial layer vs. T1,5:Basal layer	0.1365	-6,272 to 6,545	No	ns	>0,9999
T1,5:Superficial layer vs. T1,5:Chorion	25.92	19,51 to 32,33	Yes	****	<0,0001
T1,5:Superficial layer vs. T4:Superficial layer	-3.362	-9,770 to 3,047	No	ns	0.8551
T1,5:Superficial layer vs. T4:Basal layer	-3.667	-10,07 to 2,741	No	ns	0.7692
T1,5:Superficial layer vs. T4:Chorion	24.59	18,18 to 30,99	Yes	****	<0,0001
T1,5:Superficial layer vs. T32:Superficial layer	-10.8	-17,21 to -4,394	Yes	****	<0,0001
T1,5:Superficial layer vs. T32:Basal layer	-16.9	-23,31 to -10,49	Yes	****	<0,0001
T1,5:Superficial layer vs. T32:Chorion	13.7	7,293 to 20,11	Yes	****	<0,0001
T1,5:Basal layer vs. T1,5:Chorion	25.78	19,37 to 32,19	Yes	****	<0,0001
T1,5:Basal layer vs. T4:Superficial layer	-3.498	-9,906 to 2,910	No	ns	0.8192
T1,5:Basal layer vs. T4:Basal layer	-3.803	-10,21 to 2,605	No	ns	0.7248
T1,5:Basal layer vs. T4:Chorion	24.45	18,04 to 30,86	Yes	****	<0,0001
T1,5:Basal layer vs. T32:Superficial layer	-10.94	-17,35 to -4,530	Yes	****	<0,0001
T1,5:Basal layer vs. T32:Basal layer	-17.04	-23,44 to -10,63	Yes	****	<0,0001
T1,5:Basal layer vs. T32:Chorion	13.56	7,157 to 19,97	Yes	****	<0,0001
T1,5:Chorion vs. T4:Superficial layer	-29.28	-35,69 to -22,87	Yes	****	<0,0001
T1,5:Chorion vs. T4:Basal layer	-29.58	-35,99 to -23,18	Yes	****	<0,0001
T1,5:Chorion vs. T4:Chorion	-1.331	-7,739 to 5,077	No	ns	>0,9999
T1,5:Chorion vs. T32:Superficial layer	-36.72	-43,13 to -30,31	Yes	****	<0,0001
T1,5:Chorion vs. T32:Basal layer	-42.82	-49,22 to -36,41	Yes	****	<0,0001
T1,5:Chorion vs. T32:Chorion	-12.22	-18,62 to -5,808	Yes	****	<0,0001
T4:Superficial layer vs. T4:Basal layer	-0.3051	-6,713 to 6,103	No	ns	>0,9999
T4:Superficial layer vs. T4:Chorion	27.95	21,54 to 34,36	Yes	****	<0,0001
T4:Superficial layer vs. T32:Superficial layer	-7.44	-13,85 to -1,032	Yes	**	0.0086
T4:Superficial layer vs. T32:Basal layer	-13.54	-19,95 to -7,129	Yes	****	<0,0001
T4:Superficial layer vs. T32:Chorion	17.06	10,65 to 23,47	Yes	****	<0,0001
T4:Basal layer vs. T4:Chorion	28.25	21,85 to 34,66	Yes	****	<0,0001
T4:Basal layer vs. T32:Superficial layer	-7.135	-13,54 to -0,7269	Yes	*	0.0149
T4:Basal layer vs. T32:Basal layer	-13.23	-19,64 to -6,824	Yes	****	<0,0001
T4:Basal layer vs. T32:Chorion	17.37	10,96 to 23,78	Yes	****	<0,0001
T4:Chorion vs. T32:Superficial layer	-35.39	-41,80 to -28,98	Yes	****	<0,0001
T4:Chorion vs. T32:Basal layer	-41.49	-47,89 to -35,08	Yes	****	<0,0001
T4:Chorion vs. T32:Chorion	-10.89	-17,29 to -4,477	Yes	****	<0,0001
T32:Superficial layer vs. T32:Basal layer	-6.097	-12,50 to 0,3114	No	ns	0.0794
T32:Superficial layer vs. T32:Chorion	24.5	18,09 to 30,91	Yes	****	<0,0001
T32:Basal layer vs. T32:Chorion	30.6	24,19 to 37,01	Yes	****	<0,0001
Test details	Mean 1	Mean 2	Mean Diff,	SE of diff,	N1	N2	q	DF
T0:Superficial layer vs. T0:Basal layer	41.09	38.09	2.995	1.947	30	30	2.175	348
T0:Superficial layer vs. T0:Chorion	41.09	10.87	30.22	1.947	30	30	21.95	348
T0:Superficial layer vs. T1,5:Superficial layer	41.09	47.33	-6.242	1.947	30	30	4.533	348
T0:Superficial layer vs. T1,5:Basal layer	41.09	47.19	-6.105	1.947	30	30	4.434	348
T0:Superficial layer vs. T1,5:Chorion	41.09	21.41	19.68	1.947	30	30	14.29	348
T0:Superficial layer vs. T4:Superficial layer	41.09	50.69	-9.604	1.947	30	30	6.974	348
T0:Superficial layer vs. T4:Basal layer	41.09	51	-9.909	1.947	30	30	7.195	348
T0:Superficial layer vs. T4:Chorion	41.09	22.74	18.34	1.947	30	30	13.32	348
T0:Superficial layer vs. T32:Superficial layer	41.09	58.13	-17.04	1.947	30	30	12.38	348
T0:Superficial layer vs. T32:Basal layer	41.09	64.23	-23.14	1.947	30	30	16.8	348
T0:Superficial layer vs. T32:Chorion	41.09	33.63	7.459	1.947	30	30	5.417	348
T0:Basal layer vs. T0:Chorion	38.09	10.87	27.23	1.947	30	30	19.77	348
T0:Basal layer vs. T1,5:Superficial layer	38.09	47.33	-9.237	1.947	30	30	6.708	348
T0:Basal layer vs. T1,5:Basal layer	38.09	47.19	-9.1	1.947	30	30	6.609	348
T0:Basal layer vs. T1,5:Chorion	38.09	21.41	16.68	1.947	30	30	12.11	348
T0:Basal layer vs. T4:Superficial layer	38.09	50.69	-12.6	1.947	30	30	9.149	348
T0:Basal layer vs. T4:Basal layer	38.09	51	-12.9	1.947	30	30	9.37	348
T0:Basal layer vs. T4:Chorion	38.09	22.74	15.35	1.947	30	30	11.15	348
T0:Basal layer vs. T32:Superficial layer	38.09	58.13	-20.04	1.947	30	30	14.55	348
T0:Basal layer vs. T32:Basal layer	38.09	64.23	-26.14	1.947	30	30	18.98	348
T0:Basal layer vs. T32:Chorion	38.09	33.63	4.464	1.947	30	30	3.242	348
T0:Chorion vs. T1,5:Superficial layer	10.87	47.33	-36.46	1.947	30	30	26.48	348
T0:Chorion vs. T1,5:Basal layer	10.87	47.19	-36.33	1.947	30	30	26.38	348
T0:Chorion vs. T1,5:Chorion	10.87	21.41	-10.54	1.947	30	30	7.657	348
T0:Chorion vs. T4:Superficial layer	10.87	50.69	-39.82	1.947	30	30	28.92	348
T0:Chorion vs. T4:Basal layer	10.87	51	-40.13	1.947	30	30	29.14	348
T0:Chorion vs. T4:Chorion	10.87	22.74	-11.88	1.947	30	30	8.624	348
T0:Chorion vs. T32:Superficial layer	10.87	58.13	-47.26	1.947	30	30	34.32	348
T0:Chorion vs. T32:Basal layer	10.87	64.23	-53.36	1.947	30	30	38.75	348
T0:Chorion vs. T32:Chorion	10.87	33.63	-22.76	1.947	30	30	16.53	348
T1,5:Superficial layer vs. T1,5:Basal layer	47.33	47.19	0.1365	1.947	30	30	0.0991	348
T1,5:Superficial layer vs. T1,5:Chorion	47.33	21.41	25.92	1.947	30	30	18.82	348
T1,5:Superficial layer vs. T4:Superficial layer	47.33	50.69	-3.362	1.947	30	30	2.441	348
T1,5:Superficial layer vs. T4:Basal layer	47.33	51	-3.667	1.947	30	30	2.663	348
T1,5:Superficial layer vs. T4:Chorion	47.33	22.74	24.59	1.947	30	30	17.85	348
T1,5:Superficial layer vs. T32:Superficial layer	47.33	58.13	-10.8	1.947	30	30	7.844	348
T1,5:Superficial layer vs. T32:Basal layer	47.33	64.23	-16.9	1.947	30	30	12.27	348
T1,5:Superficial layer vs. T32:Chorion	47.33	33.63	13.7	1.947	30	30	9.95	348
T1,5:Basal layer vs. T1,5:Chorion	47.19	21.41	25.78	1.947	30	30	18.72	348
T1,5:Basal layer vs. T4:Superficial layer	47.19	50.69	-3.498	1.947	30	30	2.54	348
T1,5:Basal layer vs. T4:Basal layer	47.19	51	-3.803	1.947	30	30	2.762	348
T1,5:Basal layer vs. T4:Chorion	47.19	22.74	24.45	1.947	30	30	17.76	348
T1,5:Basal layer vs. T32:Superficial layer	47.19	58.13	-10.94	1.947	30	30	7.943	348
T1,5:Basal layer vs. T32:Basal layer	47.19	64.23	-17.04	1.947	30	30	12.37	348
T1,5:Basal layer vs. T32:Chorion	47.19	33.63	13.56	1.947	30	30	9.851	348
T1,5:Chorion vs. T4:Superficial layer	21.41	50.69	-29.28	1.947	30	30	21.26	348
T1,5:Chorion vs. T4:Basal layer	21.41	51	-29.58	1.947	30	30	21.48	348
T1,5:Chorion vs. T4:Chorion	21.41	22.74	-1.331	1.947	30	30	0.9665	348
T1,5:Chorion vs. T32:Superficial layer	21.41	58.13	-36.72	1.947	30	30	26.67	348
T1,5:Chorion vs. T32:Basal layer	21.41	64.23	-42.82	1.947	30	30	31.09	348
T1,5:Chorion vs. T32:Chorion	21.41	33.63	-12.22	1.947	30	30	8.871	348
T4:Superficial layer vs. T4:Basal layer	50.69	51	-0.3051	1.947	30	30	0.2216	348
T4:Superficial layer vs. T4:Chorion	50.69	22.74	27.95	1.947	30	30	20.3	348
T4:Superficial layer vs. T32:Superficial layer	50.69	58.13	-7.44	1.947	30	30	5.403	348
T4:Superficial layer vs. T32:Basal layer	50.69	64.23	-13.54	1.947	30	30	9.83	348
T4:Superficial layer vs. T32:Chorion	50.69	33.63	17.06	1.947	30	30	12.39	348
T4:Basal layer vs. T4:Chorion	51	22.74	28.25	1.947	30	30	20.52	348
T4:Basal layer vs. T32:Superficial layer	51	58.13	-7.135	1.947	30	30	5.181	348
T4:Basal layer vs. T32:Basal layer	51	64.23	-13.23	1.947	30	30	9.609	348
T4:Basal layer vs. T32:Chorion	51	33.63	17.37	1.947	30	30	12.61	348
T4:Chorion vs. T32:Superficial layer	22.74	58.13	-35.39	1.947	30	30	25.7	348
T4:Chorion vs. T32:Basal layer	22.74	64.23	-41.49	1.947	30	30	30.13	348
T4:Chorion vs. T32:Chorion	22.74	33.63	-10.89	1.947	30	30	7.905	348
T32:Superficial layer vs. T32:Basal layer	58.13	64.23	-6.097	1.947	30	30	4.427	348
T32:Superficial layer vs. T32:Chorion	58.13	33.63	24.5	1.947	30	30	17.79	348
T32:Basal layer vs. T32:Chorion	64.23	33.63	30.6	1.947	30	30	22.22	348

## Sheet: Fig. 3D
Data GraphPad Prism9
	Epithelium			Chorion
	mean	SD	n	mean	SD	n
T0	39.5891	1.2454	30	10.8659	3.01085	30
T1,5	47.2602	2.01493	30	21.4107	5.23296	30
T4	50.8426	3.05277	30	22.7417	6.90639	30
T32	61.1786	0.91442	30	33.6272	7.66411	30
Table Analyzed	HIF MFI 2 layers
Two-way ANOVA	Ordinary
Alpha	0.05
Source of Variation	% of total variation	P value	P value summary	Significant?
Interaction	0.1052	0.3287	ns	No
Row Factor	22.96	<0,0001	****	Yes
Column Factor	69.88	<0,0001	****	Yes
ANOVA table	SS	DF	MS	F (DFn, DFd)	P value
Interaction	68.57	3	22.86	F (3, 232) = 1,153	P=0,3287
Row Factor	14967	3	4989	F (3, 232) = 251,6	P<0,0001
Column Factor	45561	1	45561	F (1, 232) = 2297	P<0,0001
Residual	4601	232	19.83
Difference between column means
Mean of Epithelium	49.72
Mean of Chorion	22.16
Difference between means	27.56
SE of difference	0.5749
95% CI of difference	26,42 to 28,69
Data summary
Number of columns (Column Factor)	2
Number of rows (Row Factor)	4
Number of values	240
